# Supplementary material for: Reinforcement learning for UAV flight controls: Evaluating continuous space reinforcement learning algorithms for fixed-wing UAVs
Source: PLoS One. 2025 Oct 9;20(10):e0334219. doi: 10.1371/journal.pone.0334219 (PMC12510717; doi:10.1371/journal.pone.0334219)
Supplement: S1 Aero_Data — (XLSX) [file pone.0334219.s001.xlsx]

## Sheet: AILERON
-30
-20
-10
0
10
20
30

## Sheet: ALPHA
-16
-12
-8
-4
0
4
8
12
16

## Sheet: ALT
100
600

## Sheet: BETA
-10
-8
-6
-4
-2
0
2
4
6
8
10

## Sheet: Cla
0.09474	0.09468	0.09465	0.09474	0.09468	0.09465
0.09704	0.09699	0.09696	0.09705	0.09699	0.09696
0.09521	0.09522	0.09524	0.09521	0.09522	0.09524
0.0878	0.08793	0.088	0.0878	0.08792	0.088
0.08693	0.08702	0.08708	0.08693	0.08702	0.08708
0.09326	0.09332	0.09335	0.09326	0.09332	0.09335
0.09768	0.09771	0.09772	0.09768	0.09771	0.09772
0.08459	0.08458	0.08457	0.08459	0.08458	0.08457
0.05592	0.05589	0.05587	0.05592	0.05589	0.05587

## Sheet: Clad
0.03847	0.03845	0.03844	0.03847	0.03845	0.03844
0.04063	0.04062	0.04063	0.04063	0.04062	0.04063
0.04056	0.04099	0.04124	0.04053	0.04096	0.04122
0.0383	0.03867	0.03889	0.03827	0.03864	0.03887
0.04237	0.0425	0.04254	0.04236	0.0425	0.04254
0.04204	0.04204	0.04206	0.04204	0.04204	0.04206
0.0394	0.03939	0.03939	0.0394	0.03939	0.03939
0.0303	0.03028	0.03028	0.0303	0.03028	0.03028
0.02353	0.02351	0.0235	0.02353	0.02351	0.0235

## Sheet: Clp
-0.008437	-0.008425	-0.008417	-0.008438	-0.008425	-0.008418
-0.00858	-0.008574	-0.00857	-0.00858	-0.008574	-0.00857
-0.008357	-0.008355	-0.008354	-0.008358	-0.008355	-0.008354
-0.007719	-0.007718	-0.007717	-0.00772	-0.007718	-0.007717
-0.007648	-0.007646	-0.007646	-0.007648	-0.007646	-0.007646
-0.008222	-0.00822	-0.008219	-0.008223	-0.00822	-0.008219
-0.00862	-0.008614	-0.008611	-0.00862	-0.008614	-0.008611
-0.007267	-0.007259	-0.007253	-0.007268	-0.007259	-0.007254
-0.004365	-0.004356	-0.004351	-0.004366	-0.004356	-0.004351

## Sheet: Clq
0.1397	0.1397	0.1398	0.1397	0.1397	0.1398
0.1397	0.1397	0.1398	0.1397	0.1397	0.1398
0.1397	0.1397	0.1398	0.1397	0.1397	0.1398
0.1397	0.1397	0.1398	0.1397	0.1397	0.1398
0.1397	0.1397	0.1398	0.1397	0.1397	0.1398
0.1397	0.1397	0.1398	0.1397	0.1397	0.1398
0.1397	0.1397	0.1398	0.1397	0.1397	0.1398
0.1397	0.1397	0.1398	0.1397	0.1397	0.1398
0.1397	0.1397	0.1398	0.1397	0.1397	0.1398

## Sheet: Clr
-0.004652	-0.004656	-0.00466	-0.004652	-0.004656	-0.00466
-0.003271	-0.003275	-0.003279	-0.003271	-0.003275	-0.003279
-0.001853	-0.001856	-0.001858	-0.001853	-0.001856	-0.001858
-0.0005339	-0.0005347	-0.0005356	-0.0005339	-0.0005347	-0.0005356
0.0006695	0.0006702	0.0006709	0.0006695	0.0006702	0.0006709
0.001964	0.001966	0.001969	0.001964	0.001966	0.001969
0.003358	0.003362	0.003366	0.003358	0.003362	0.003366
0.004772	0.004776	0.004781	0.004772	0.004776	0.004781
0.005667	0.00567	0.005676	0.005667	0.00567	0.005676

## Sheet: Cma
-0.02886	-0.02857	-0.02839	-0.02887	-0.02859	-0.0284
-0.03335	-0.03293	-0.03267	-0.03338	-0.03296	-0.0327
-0.03268	-0.03252	-0.03241	-0.0327	-0.03253	-0.03242
-0.02712	-0.02734	-0.02745	-0.02711	-0.02733	-0.02744
-0.02201	-0.02213	-0.02219	-0.022	-0.02212	-0.02218
-0.0236	-0.0236	-0.02359	-0.0236	-0.0236	-0.02359
-0.02464	-0.02461	-0.02459	-0.02465	-0.02461	-0.0246
-0.04564	-0.04547	-0.04539	-0.04566	-0.04548	-0.04541
-0.08977	-0.08933	-0.08912	-0.08979	-0.08936	-0.08914

[truncated: 39 more sheets: Cmad, Cmq, Cnp, Cnr, DATUM, Dh, ELEVATOR, I, Ih, Ithe, Kbeta, Kp, Kphi, Kpsi, Kq, Kr, MACH, Nh, Ph, Pthe …]
