# Supplementary material for: Reinforcement learning for UAV flight controls: Evaluating continuous space reinforcement learning algorithms for fixed-wing UAVs
Source: PLoS One. 2025 Oct 9;20(10):e0334219. doi: 10.1371/journal.pone.0334219 (PMC12510717; doi:10.1371/journal.pone.0334219)
Supplement: S2 Agents_Data — (XLSX) [file pone.0334219.s002.xlsx]

## Sheet: Sheet1
Hyperparameter	DDPG	PPO	TRPO	SAC	TD3
Actor Learning Rate	0.0001	0.0001	0.0001	0.0001	0.0001
Critic Learning Rate	0.001	0.001	0.001	0.001	0.001
Discount Factor (γ)	0.99	0.99	0.99	0.99	0.99
Batch Size	64	64	64	64	64
Experience Buffer Size	1000000	1000000	1000000	1000000	1000000
Optimizer	Adam	Adam	Adam	Adam	Adam
Use Device	GPU	GPU	GPU	GPU	GPU
Target Smoothing Factor (DDPG)	0.001	-	-	-	-
Noise Variance	0.3	-	-	-	-
Noise Variance Decay Rate	1e-05	-	-	-	-
Gradient Threshold	1	-	-	-	-
L2 Regularization Factor	0.0002	-	-	-	-
MiniBatch Size	-	-	128	-	64
Experience Horizon	-	1024	512	-	-
Entropy Loss Weight (TRPO)	-	-	0.95	-	-
KL Divergence Limit	-	-	0.02	-	-
Number of Conjugate Gradient Iterations	-	-	10	-	-
Number of Line Search Iterations	-	-	10	-	-
Conjugate Gradient Damping	-	-	0.01	-	-
Conjugate Gradient Residual Tolerance	-	-	1e-08	-	-
GAE Factor	-	0.5	0.95	-	-
Number of Epochs (TRPO)	-	-	3	-	-
Clipping Factor	-	0.04	-	-	-
Entropy Loss Weight (PPO)	-	0.1	-	-	-
Number of Epochs (PPO)	-	3	-	-	-
Advantage Estimate Method	-	GAE	-	-	-
Target Smoothing Factor (SAC)	-	-	-	0.001	-
Num Warm Start Steps	-	-	-	1000	-
Entropy Coefficient (α)	-	-	-	Adaptive	-
